# Supplementary material for: Rebalancing the seed proteome following deletion of vicilin-related genes in pea (Pisum sativum L.)
Source: J Exp Bot. 2024 Dec 21;76(20):5830–60. doi: 10.1093/jxb/erae518 (PMC12621101; doi:10.1093/jxb/erae518)
Supplement: erae518_suppl_Supplementary_Tables_S1-S7 [file erae518_suppl_supplementary_tables_s1-s7.xlsx]

## Sheet: Supp Table S1
	Supplementary Table S1. List of primers used for the detection and characterisation of vicilin deletion mutations (5’ to 3’)
	A. Primers used for the detection and validation of FN deletion mutants in multiplex fluorescent assays
	Gene specific primers
	Gene	Accession number	Primer Sequence (F)	Primer Sequence (R)	Amplicon target size
	Vicilin A	J01258	AGACACATCACAGAAGAGGCCTTAG	TGAAGTTGTGGATTTTTCTTTGGA	230
	Vicilin B	X14076	TTTCCACTTTTGATGCTAATGGG	CGGTGTGCTGTGGAAGAAATATT	250
	Vicilin C	AJ626897	ACTCTCACAGTGTTGAAATCTAACGATC	CTTGCTGAATCCAGATAATAATGATGG	388
	Vicilin D	Y11207	TTGAAACAAAAATCGACACAAAGG	TAAAACGGCCAAACCATAGTTCTC	75
	Convicilin	X06398	GAAATACAAATCATGGCGACCAC	GAACGTTTGTCGAACCTTTGAAG	560, 660
	B. Further primers used in the validation of FN deletion mutants
	Flanking primers
	Gene	Accession number	Primer Sequence (F)	Primer Sequence (R)
	Vicilin A	J01258	CAGAAACAAGTGAAAGATCTTACATTTC	TTATTCCTTGCTCATTATGAGCTATAGTT
	Vicilin B	X14076	ACTCATCTCACTGTACTTTATTCATCC	GGACCTATTTCCAAAGCGA
	Vicilin B	X14076	TTGAGGAGTGCTAGTAACACTCTC	TGATGTTATGGTAGAGGCCC
	Vicilin B	X14076	CCAACTTCAGGTAATATAACCAATG	TACAGTACATGCATTGACAAAGTGAG
	Vicilin B	X14076	CTTCAATGTAAGCATAACACACAATT	GACAAAAATCAAATCATTTAGAACAATTG
	Vicilin B	X14076	GAAATTCACCAAATTACAGAATGAG	CCAAAATAATAAGCATATCTTAATATTTTCCC
	Vicilin B	X14076	AGAAATGAAAACCAACAAGAGCAG	ACTGGATGGCCTGCTGG
	Vicilin C	X67428	CAAAACAGTGCCTGTCTTTATGTTTCTCTA	AATGAAAAGAACCGTATATGGTAATGA
	Vicilin D	Y11207	CCATGGCGATTAAAACCAAGC	AGCAGAACCAGAAGAAGGTGG
	Vicilin D	Y11208	ATCTCATGCTTACCCTTGCC	ATGTGTGGACATGCCATCTCC
	Vicilin D	Y11209	TGGAGTGATGTTTGTGGTTCC	TCTTCACACAACAGCACGACC
	Vicilin D	Y11210	ATCAGTTCTCAATACATTCAGCTCC	AAGCAAGCTTCTTGTTTCTTTGTG
	Convicilin	X06398	TTACATGACACAATGTACCCAAATGACC	ACACATTAAGCTTAACATGTGTTGTTTGC
	Convicilin	AM886033BP	TGGCACAATGTGGCCAAATGTCT	GTCAAAAGCCTGATGGAAGAACG
	TaqMan assays
		Gene	Primer Sequence (F)	Primer Sequence (R)	Probe
		Vicilin A	AGACACATCACAGAAGAGGCCTTAG	TGGAGCTAGACTTTGCGTTTTTACTT	Fam-ATAAGAGACAACAGAGCCAAG-MGB-NFQ
		Vicilin B	TTTCCACTTTTGATGCTAATGGGA	TCAAAAAGAGTTTGAAACTTGTTAGACTTG	Fam-TGTGTGTTTCTTCTAGGTCTGATCCTCAAAATCC-Tamra
		Vicilin C	ACTCTCACAGTGTTGAAATCTAACGATC	GATCCTCGTTGTCATCTCGGTTAG	Fam-AACGTGGTGATGCCATCAAACTCCCT-tamra
		Vicilin D	TTGAAACAAAAATCGACACAAAGG	TAAAACGGCCAAACCATAGTTCTC	Fam-CGTGTTTTGATTCTAAACAA-MGB-NFQ
		Convicilin	CGTGAAAAGAAGGAACAAAAGGA	TTCGGGATCTTCAYGACGTT	Fam-ACCTGGACGTGAGAGATGGGAAAGAGAGG-Tamra
		Internal control AgpS2	GCTGCGTTGCCAATGGA	ACTCRATTATACGCCCCTCTTCAT	Vic-AGCGTGCAACTGCTTTCGGTTTGATG-Tamra
	C. Primers used in quantitative gene expression analyses
	cDNA synthesis
		APXI_Tail	CGTCTGATGCTGACTACGCTTGCATCGTCGCT(T)18
	Quantitative PCR
	Gene	Accession number	Primer Sequence (F)	Primer Sequence (R)
	Elongation factor		TGTGCCAGTGGGACGTGTTG	CTCGTGGTGCATCTCAACGG
	Pea Albumin 1	M81864	CATGTGGCTCTTCAGCCTGTCG	ATATCAGGATTAGGATAATGACCGC
	Legumin J	X07014	CAGTCCTCCGCTATTTACGC	CACAACATACTCTAATCCTTCTTCC
	Actin		CACAATTGGCGCTGAAAGAT	TAATTGAGTTAAATGTCGTCTCATGGAT

## Sheet: Supp Table S2
	Supplementary Table S2. Identities of the samples labelled with iTRAQ and TMT for proteomic analysis
	iTRAQ samples		TMT samples
	Line reference	iTRAQ label	Line reference	TMT label
	Control 16	114	Control 16	127N
	Control 17	115	Control 17	127C
	Quintuple 2	116	Quintuple 2	128N
	Quintuple 11	117	Quintuple 11	128C
			Quadruple 7	129N
			Quadruple 8	129C
			Quadruple 15	130N
			Quadruple 20	130C
	Two biological replicates were used for control and segregant quadruple and quintuple mutant lines. Two distinct quadruple mutants were analysed: mutants lacking vicilins A, B, C and D (VicABCD null: Quad 1 (samples 7 and 8)) and mutants lacking vicilins A, B, C and convicilin (VicABCcV null: Quad 2 (samples 15 and 20)). The control is the parental line, JI2822. N and C suffixes on the sample num…

## Sheet: Supp Table S3
	Supplementary Table S3. Summary statistics for the genome assembly of JI2822, generated from PacBio Hi-Fi and Hi-C sequencing
	Genome	JI2822
	Number of contigs	2815
	Number of scaffolds	170
	Total length in chromosomes	3783352820
	Total length	3842015444
	Number of genes	33559
	Number of mRNAs	36550

## Sheet: Supp Table S4
	Supplementary Table S4. Summary data for the 2D quantitative gel analyses (Spotpix data) of the single deletion mutants lacking genes encoding VicA, VicB, VicC, VicD and Cvc; peptides of significantly reduced abundance (buff background) and significantly increased abundance (pink background) are listed for each of the five mutants, together with their spot IDs and fold change.
	VicA- mutant
	ID #	Anova (p)	Fold	ID from MALDI	Diagnostic vicilin peptide ID (down, buff; up, pink)
	1421	5.66e-07	4.2	Vicilin	VicA class
	1483	4.08e-05	3.5	Vicilin	VicA class
	1644	5.77e-08	2.7	Vicilin	VicA class
	1333	9.01e-07	2.4	Vicilin	VicA class
	1335	2.39e-06	1.9	Vicilin	VicA class
	1692	6.73e-10	7.7	Vicilin	VicA class
	1350	1.7e-06	1.5	Biotinylated protein SBP65
	1624	1.29e-06	2.1	Vicilin	VicA class
	1709	8.63e-06	2.1	Vicilin	VicA class
	1460	1.57e-06	1.8	Vicilin	VicA class
	1457	1.26e-09	3.4	Vicilin	VicA class
	1633	1.74e-06	3.5	Vicilin	VicA class
	1577	2.23e-05	2.6	Vicilin	VicA class
	1818	0.000354	1.6	Vicilin	VicA class
	1481	2.42e-06	1.6	Viclin	VicC class
	1426	7.57e-07	1.5	Viclin	VicB class
	1484	8.88e-06	1.6	Vicilin	VicC class
	1467	2.32e-08	2	Legumin A
	1456	9.12e-06	1.9	Legumin A
	1583	5.08e-05	1.5	Vicilin	VicC class
	VicB- mutant
	ID #	Anova (p)	Fold	ID from MALDI	Diagnostic vicilin peptide ID (down, buff; up, pink)
	749	9.52003e-09	2.10174	Vicilin	VicB class
	793	3.48899e-08	1.60306	Vicilin	VicB class
	670	1.05087e-07	4.20207	Vicilin	VicB class
	1010	9.28351e-07	2.19167	Vicilin	VicB class
	663	1.07686e-06	1.78957	Vicilin/ABC ATPase mix
	669	5.13818e-06	3.16843	Vicilin	VicB class
	1011	4.03668e-05	2.71099	Vicilin	VicB class
	796	0.000539648	1.72423	Vicilin	VicB class
	655	1.75813e-08	2.34106	Vicilin	VicA class
	660	4.76923e-08	1.65793	Vicilin	VicA class
	1007	1.05529e-07	2.44061	Vicilin	VicA class
	1008	2.04715e-07	2.07375	Vicilin	VicA class
	1001	2.12126e-06	3.29305	Vicilin	VicA class
	798	9.00722e-06	2.01801	Vicilin	VicA class
	656	1.73379e-05	1.70442	Vicilin	VicA class
	759	2.48466e-05	1.46037	Vicilin	VicC class
	748	2.59433e-05	1.56516	Vicilin	VicC class
	634	7.52213e-05	1.55333	Vicilin	VicC class
	799	0.000105411	1.53681	Keratin
	802	0.000184479	1.79445	No hit
	VicC- mutant
	ID#	Anova (p)	Fold	ID from MALDI	Diagnostic vicilin peptide ID (down, buff; up, pink)
	1801	1.833e-08	4.2	Vicilin	VicC class
	1808	1.588e-14	8.3	Vicilin	VicC class
	1850	3.273e-12	9.8	Vicilin	VicC class
	1775	1.152e-07	2.2	Vicilin	VicC class
	1783	2.125e-06	2.5	Dehydrin
	1720	7.082e-07	1.9	Vicilin	VicC class
	1703	2.954e-06	2	Vicilin	VicC class
	1539	2.145e-07	2.2	Vicilin	VicC class
	1795	4.622e-12	6.4	Vicilin	VicC class
	1799	1.11e-16	18.2	Vicilin	VicC class
	1800	8.423e-12	10.5	Vicilin	VicC class
	1741	4.603e-12	8.5	Vicilin	VicC class
	1816	1.009e-06	4.8	Vicilin	VicC class
	1814	1.314e-08	2.6	Vicilin	VicC class
	1846	0.0002027	1.9	Vicilin/keratin mix
	1817	4.055e-10	4.3	Keratin mix
	1246	1.54e-06	3	Vicilin/convicilin mix
	1247	1.13e-09	5	Vicilin	VicC class
	1542	1.426e-09	2.4	Vicilin	VicC class
	1554	1.814e-07	2.2	Vicilin	VicC class
	1557	2.135e-05	1.6	Vicilin	VicC class
	1710	2.607e-09	3.5	Vicilin	VicC class
	1770	4.495e-06	1.8	Tudor domain protein
	1778	4.217e-06	1.9	SecA protein translocase subunit
	1764	0.000112	1.5	Allene oxide cyclase
	1728	0.0001668	1.7	Vicilin	VicB class
	1593	2.424e-09	2.5	Vicilin	VicB class
	1757	9.24e-08	1.7	Adenylate isopentenyl transferase
	1831	0.0004174	1.7	DNA-directed RNA polymerase subunit beta
	2324	0.00046	1.6	Legumin A2
	1635	1.858e-05	1.7	Convicilin	Convicilin
	1700	6.26e-05	1.6	Vicilin	VicB class
	1669	5.401e-06	1.6	Convicilin
	1628	2.901e-05	1.5	Vicilin	VicA class
	1636	4.326e-07	1.5	Vicilin	VicA class
	1639	2.791e-07	1.7	Convicilin	Convicilin
	1765	2.989e-06	1.9	Adenylate isopentenyl transferase/vicilin mix
	VicD- mutant
	ID#	Anova (p)	Fold	ID from MALDI	Diagnostic vicilin peptide ID (down, buff; up, pink)
	1248	1.754e-07	2.2	Vicilin	VicD class
	1957	8e-05	2.2	Vicilin	VicD class
	1377	0.0001691	1.6	Vicilin	VicD class
	1265	0.0005189	1.6	EF1A
	1651	0.0002328	1.6	Vicilin	VicC class
	Cvc- mutant
	ID#	Anova (p)	Fold	ID from MALDI	Diagnostic vicilin/convicilin peptide ID (down, buff; up, pink)
	1320	1.01e-14	6.7	Convicilin	Convicilin
	1988	4.821e-05	1.5	Glucose-1-phosphate adenylyltransferase
	2067	6.863e-10	3.6	Vicilin	VicC class
	1857	1.034e-11	2.9	Convicilin	Convicilin
	1820	2.545e-12	3.1	Convicilin	Convicilin
	1673	7.104e-06	2	Convicilin	Convicilin
	1676	4.351e-05	1.6	Convicilin	Convicilin
	1319	7.594e-14	12.9	Convicilin	Convicilin
	1343	1.627e-07	3.2	Convicilin	Convicilin
	1520	1.851e-06	1.9	Convicilin	Convicilin
	1654	2.211e-12	2.8	Convicilin	Convicilin
	1816	5.59e-13	10.4	Convicilin	Convicilin
	1525	1.73e-09	2.1	Convicilin	Convicilin
	1292	6.248e-13	5.6	Convicilin	Convicilin
	1315	1.738e-12	6.8	Convicilin	Convicilin
	1349	2.972e-05	1.5	Convicilin	Convicilin
	2683	1.104e-07	2.1	Convicilin	Convicilin
	1517	0	4	Convicilin	Convicilin
	2687	1.928e-11	1.9	Convicilin/vicilin mix
	1307	2.398e-07	2.7	Convicilin/biotinylated protein SBP65 mix
	1526	8.641e-11	3	Convicilin	Convicilin
	1514	0	7.2	Convicilin	Convicilin
	1515	7.105e-15	2.5	Convicilin	Convicilin
	1813	2.293e-10	6.3	Convicilin	Convicilin
	1804	1.383e-09	4.7	Convicilin	Convicilin
	1523	4.411e-11	2.8	Convicilin	Convicilin
	1522	4.693e-09	1.6	Convicilin	Convicilin
	2689	3.426e-09	2.2	Convicilin	Convicilin
	1641	4.978e-06	4.6	Convicilin	Convicilin
	1607	8.609e-12	3.3	Convicilin	Convicilin
	1814	1.706e-11	7.1	Convicilin	Convicilin
	1555	6.662e-05	1.5	Keratin
	1516	9.248e-07	3.6	Convicilin/vicilin mix
	1461	3.855e-11	6.5	Convicilin	Convicilin
	1448	5.235e-06	1.7	Convicilin	Convicilin
	1655	2.407e-10	3.1	Convicilin	Convicilin
	1823	4.116e-08	1.9	Convicilin	Convicilin
	1824	3.814e-05	1.9	Convicilin	Convicilin
	1482	2.624e-06	1.8	Convicilin/aldehyde dehydrogenase mix
	1426	2.78e-05	1.5	Convicilin	Convicilin
	1488	5.462e-14	3.1	Convicilin	Convicilin
	1429	1.43e-08	1.8	Histone H1
	1473	5.411e-12	11	Convicilin	Convicilin
	1458	1.064e-08	3.2	Convicilin	Convicilin
	2685	1.211e-08	1.8	Convicilin	Convicilin
	1493	6.839e-14	5.8	Convicilin	Convicilin
	1915	3.472e-07	1.6	Vicilin	VicC
	1700	3.358e-06	1.6	Vicilin	VicA
	1565	1.498e-07	1.5	Vicilin	VicA

## Sheet: Supp Table S5
			Supplementary Table S5. Summary of proteins which are present in higher abundance in the quadruple and quintuple null mutants compared with the parental control, grouped by commonality among mutant combinations
	Quad 1_TMT		A0A9D4W4Q7	Cupin type-1 domain-containing protein	Legumin J
	Quad 2_TMT		A0A9D4W4Q7	Cupin type-1 domain-containing protein	Legumin J
	Quin_TMT		A0A9D4W4Q7	Cupin type-1 domain-containing protein	Legumin J
			A0A9D4W4Y0	Cupin type-1 domain-containing protein	Legumin B
			A0A9D4W4Y0	Cupin type-1 domain-containing protein	Legumin B
			A0A9D4W4Y0	Cupin type-1 domain-containing protein	Legumin B
			A0A9D4W9W0	Cupin type-1 domain-containing protein	Legumin B
			A0A9D4W9W0	Cupin type-1 domain-containing protein	Legumin B
			A0A9D4W9W0	Cupin type-1 domain-containing protein	Legumin B
			A0A9D5A4J7	Cupin type-1 domain-containing protein	Legumin K
			A0A9D5A4J7	Cupin type-1 domain-containing protein	Legumin K
			A0A9D5A4J7	Cupin type-1 domain-containing protein	Legumin K
			A0A9D4XWZ6	Cupin type-1 domain-containing protein	Legumin A
			A0A9D4XWZ6	Cupin type-1 domain-containing protein	Legumin A
			A0A9D5A4B1	Cupin type-1 domain-containing protein	Legumin J
			A0A9D5A4B1	Cupin type-1 domain-containing protein	Legumin J
			A0A9D5AY78	Legumin A2	Legumin A
			A0A9D4X1R0	Cupin type-1 domain-containing protein	Vicilin E
			A0A9D4X1R0	Cupin type-1 domain-containing protein	Vicilin E
			A0A9D4XTC5	Cupin type-1 domain-containing protein	Conglutin
			A0A9D4WKL9	BURP domain-containing protein
			A0A9D4WKL9	BURP domain-containing protein
			A0A9D4WKL9	BURP domain-containing protein
			A0A9D4XZV7	Enoyl reductase (ER) domain-containing protein
			A0A9D4XZV7	Enoyl reductase (ER) domain-containing protein
			A0A9D4XZV7	Enoyl reductase (ER) domain-containing protein
			A0A9D5B1W8	Enoyl reductase (ER) domain-containing protein
			A0A9D5B1W8	Enoyl reductase (ER) domain-containing protein
			A0A9D5B1W8	Enoyl reductase (ER) domain-containing protein
			A0A9D4XWD7	PXR1-like protein
			A0A9D4XWD7	PXR1-like protein
			A0A9D4XWD7	PXR1-like protein
			A0A9D4VP55	Fe2OG dioxygenase domain-containing protein
			A0A9D4VP55	Fe2OG dioxygenase domain-containing protein
			A0A9D4XMC0	Fe2OG dioxygenase domain-containing protein
			A0A9D5ALC8	Glutathione transferase
			A0A9D5ALC8	Glutathione transferase
			A0A9D4XKN2	Phytocyanin domain-containing protein
			A0A9D4XKN2	Phytocyanin domain-containing protein
			A0A9D5GW67	Uncharacterized protein
			A0A9D5GW67	Uncharacterized protein
			A0A9D5GW67	Uncharacterized protein
			A0A9D4W9A2	Uncharacterized protein
			A0A9D4W9A2	Uncharacterized protein
			A0A9D4ZYE0	(+)-6a-hydroxymaackiain 3-O-methyltransferase
			A0A9D4XFZ5	AB hydrolase-1 domain-containing protein
			A0A9D5BG65	Albumin-1 A
			A0A9D4WK53	Cysteine protease rd21b
			A0A9D4WTX6	DEK-C domain-containing protein
			A0A9D5BMG5	Disease resistance response protein Pi49
			A0A9D4VQH9	Glucan endo-1,3-beta-D-glucosidase
			A0A9D5B8M5	Glycine-rich protein
			A0A9D5GXC3	Hypersensitive-induced response protein 4
			A0A9D5AA76	LysM domain-containing protein
			A0A9D4Y8Q0	NADP-dependent oxidoreductase domain-containing protein
			A0A9D4YIC8	NmrA-like domain-containing protein
			A0A9D4VW53	Non-specific lipid-transfer protein
			A0A9D4XSQ1	Nuclear transcription factor Y subunit C-3
			A0A9D5BMI6	Pathogenesis-related protein 10
			A0A9D5H0B9	Peptide-methionine (R)-S-oxide reductase
			A0A9D4Y8E5	SHSP domain-containing protein
			Q9T0M9	Sucrose synthase
			A0A9D4W721	Syntaxin-71
			A0A9D5A9G6	Variant 3, Phenylcoumaran benzylic ether reductase

## Sheet: Supp Table S6
			Supplementary Table S6. Summary of proteins which are present in lower abundance in the quadruple and quintuple null mutants compared with the parental control, grouped by commonality among mutant combinations
	Quad 1_TMT		A0A9D4WHZ2	Cupin type-1 domain-containing protein	Vicilin
	Quad 2_TMT		A0A9D4WHZ2	Cupin type-1 domain-containing protein	Vicilin
	Quin_TMT		A0A9D4WHZ2	Cupin type-1 domain-containing protein	Vicilin
			A0A9D4WW22	Cupin type-1 domain-containing protein	Vicilin
			A0A9D4WW22	Cupin type-1 domain-containing protein	Vicilin
			A0A9D4WW22	Cupin type-1 domain-containing protein	Vicilin
			A0A9D4WZ10	Cupin type-1 domain-containing protein	Vicilin
			A0A9D4WZ10	Cupin type-1 domain-containing protein	Vicilin
			A0A9D4WZ10	Cupin type-1 domain-containing protein	Vicilin
			A0A9D5AFY5	Cupin type-1 domain-containing protein	Vicilin
			A0A9D5AFY5	Cupin type-1 domain-containing protein	Vicilin
			A0A9D5AFY5	Cupin type-1 domain-containing protein	Vicilin
			D3VND9	Vicilin 47k	Vicilin
			D3VND9	Vicilin 47k	Vicilin
			D3VND9	Vicilin 47k	Vicilin
			O49927	p54 protein	Vicilin-like
			O49927	p54 protein	Vicilin-like
			A0A9D5AEW2	Cupin type-1 domain-containing protein	Vicilin
			A0A9D5ACP5	Cupin type-1 domain-containing protein	Convicilin
			A0A9D5ACP5	Cupin type-1 domain-containing protein	Convicilin
			Q9M3X6	Convicilin	Convicilin
			Q9M3X6	Convicilin	Convicilin
			A0A9D5B626	60S ribosomal protein L10
			A0A9D5B626	60S ribosomal protein L10
			A0A9D5B626	60S ribosomal protein L10
			A0A9D4Y6M9	60S ribosomal protein L13a-4
			A0A9D4Y6M9	60S ribosomal protein L13a-4
			A0A9D4Y6M9	60S ribosomal protein L13a-4
			A0A9D4Y1A7	60S ribosomal protein L7a
			A0A9D4Y1A7	60S ribosomal protein L7a
			A0A9D4Y1A7	60S ribosomal protein L7a
			A0A9D4Y314	60S ribosomal protein L34
			A0A9D5AU47	60S ribosomal protein L5
			A0A9D4VQZ9	60S ribosomal protein L7a
			A0A9D4XPN1	60S ribosomal protein L21-2
			A0A9D4WQ37	Ribosomal protein L15
			A0A9D4WQ37	Ribosomal protein L15
			A0A9D4WQ37	Ribosomal protein L15
			A0A9D5AGB4	60S ribosomal export protein NMD3
			A0A9D5AGB4	60S ribosomal export protein NMD3
			A0A9D4YMT2	40S ribosomal protein S16
			A0A9D4YMT2	40S ribosomal protein S16
			A0A9D4XAX4	40S ribosomal protein S9-2
			A0A9D4XAX4	40S ribosomal protein S9-2
			A0A9D4W535	40S ribosomal protein S2-4
			A0A9D4WB80	40S ribosomal protein S3-3
			A0A9D5A586	30S ribosomal protein S11
			A0A9D5A586	30S ribosomal protein S11
			A0A9D5A586	30S ribosomal protein S11
			A0A9D4WQ43	Adenosylhomocysteinase
			A0A9D4WQ43	Adenosylhomocysteinase
			A0A9D4WQ43	Adenosylhomocysteinase
			A0A9D4Y5J2	ARM repeat superfamily protein
			A0A9D4Y5J2	ARM repeat superfamily protein
			A0A9D4Y5J2	ARM repeat superfamily protein
			A0A9D4WU73	BPI/LBP family protein At1g04970
			A0A9D4WU73	BPI/LBP family protein At1g04970
			A0A9D4WU73	BPI/LBP family protein At1g04970
			A0A9D5GYH7	Calcium-transporting ATPase
			A0A9D5GYH7	Calcium-transporting ATPase
			A0A9D5GYH7	Calcium-transporting ATPase
			A0A9D5A3V3	Chlorophyll a-b binding protein, chloroplastic
			A0A9D5A3V3	Chlorophyll a-b binding protein, chloroplastic
			A0A9D5A3V3	Chlorophyll a-b binding protein, chloroplastic
			A0A9D4WSV0	Cytochrome P450 71A1
			A0A9D4WSV0	Cytochrome P450 71A1
			A0A9D4WSV0	Cytochrome P450 71A1
			A0A9D4XUL8	H/ACA ribonucleoprotein complex subunit
			A0A9D4XUL8	H/ACA ribonucleoprotein complex subunit
			A0A9D4XUL8	H/ACA ribonucleoprotein complex subunit
			A0A9D5AZK3	Mitochondrial phosphate carrier protein 3
			A0A9D5AZK3	Mitochondrial phosphate carrier protein 3
			A0A9D5AZK3	Mitochondrial phosphate carrier protein 3
			A0A9D5ABV3	Monosaccharide-sensing protein 2
			A0A9D5ABV3	Monosaccharide-sensing protein 2
			A0A9D5ABV3	Monosaccharide-sensing protein 2
			Q7Y1T5	Oxygen-evolving enhancer protein 3
			Q7Y1T5	Oxygen-evolving enhancer protein 3
			Q7Y1T5	Oxygen-evolving enhancer protein 3
			A0A9D4XNM0	Patatin_like
			A0A9D4XNM0	Patatin_like
			A0A9D4XNM0	Patatin_like
			A0A9D5GW97	Peptidyl serine alpha-galactosyltransferase
			A0A9D5GW97	Peptidyl serine alpha-galactosyltransferase
			A0A9D5GW97	Peptidyl serine alpha-galactosyltransferase
			A0A9D4X3M3	Phospholipase D
			A0A9D4X3M3	Phospholipase D
			A0A9D4X3M3	Phospholipase D
			A0A9D5A072	Phospholipase D
			A0A9D5A072	Phospholipase D
			A0A9D5A072	Phospholipase D
			A0A9D4YNB0	Polygalacturonase
			A0A9D4YNB0	Polygalacturonase
			A0A9D4YNB0	Polygalacturonase
			A0A9D4XXQ2	Pyruvate decarboxylase
			A0A9D4XXQ2	Pyruvate decarboxylase
			A0A9D4XXQ2	Pyruvate decarboxylase
			A0A9D5BQ87	Pyruvate decarboxylase
			A0A9D5BQ87	pyruvate decarboxylase
			A0A9D5BQ87	Pyruvate decarboxylase
			A0A9D4XUY5	Pyruvate kinase
			A0A9D4XUY5	Pyruvate kinase
			A0A9D4XUY5	Pyruvate kinase
			A0A9D4W506	Pyruvate kinase
			A0A9D4W506	Pyruvate kinase
			A0A9D5A6L6	Pyruvate kinase
			A0A9D5B8D1	Subtilisin-like protease
			A0A9D5B8D1	Subtilisin-like protease
			A0A9D5B8D1	Subtilisin-like protease
			A0A9D4XWY0	Transducin beta-like protein 2
			A0A9D4XWY0	Transducin beta-like protein 2
			A0A9D4XWY0	Transducin beta-like protein 2
			A0A9D5BC27	Uncharacterized protein
			A0A9D5BC27	Uncharacterized protein
			A0A9D5BC27	Uncharacterized protein
			A0A9D4XT97	Variant 2
			A0A9D4XT97	Variant 2
			A0A9D4XT97	Variant 2
			A0A9D4WK23	AP2/ERF domain-containing protein
			A0A9D4WK23	AP2/ERF domain-containing protein
			A0A9D4Y772	Aryl-alcohol oxidase 3
			A0A9D4Y772	Aryl-alcohol oxidase 3
			A0A9D4VZN5	Cytochrome P450
			A0A9D4VZN5	Cytochrome P450
			A0A9D5AB44	DNA damage-binding protein 1
			A0A9D5AB44	DNA damage-binding protein 1
			A0A9D4VRG4	FAD-binding PCMH-type domain-containing protein
			A0A9D4VRG4	FAD-binding PCMH-type domain-containing protein
			A0A9D4WAL4	Lipoxygenase
			A0A9D4WAL4	Lipoxygenase
			A0A9D4XJZ1	Lipoxygenase
			A0A9D5BGL9	Major facilitator superfamily profile domain-containing protein
			A0A9D5BGL9	Major facilitator superfamily profile domain-containing protein
			A0A9D4X9K3	Nucleobase-ascorbate transporter 6
			A0A9D4X9K3	Nucleobase-ascorbate transporter 6
			A0A9D4W3A3	Peroxygenase 4
			A0A9D4W3A3	Peroxygenase 4
			A0A9D5BNZ7	Photosystem I reaction center subunit III
			A0A9D5BNZ7	Photosystem I reaction center subunit III
			Q9T0M9	Sucrose synthase
			Q9T0M9	Sucrose synthase
			A0A9D5AZP2	Sucrose synthase
			A0A9D4XTZ5	Tubulin beta chain
			A0A9D4XTZ5	Tubulin beta chain
			A0A9D4VJY4	26S proteasome non-ATPase regulatory subunit 12 A
			A0A9D5BAV7	2-hydroxyacyl-CoA lyase
			A0A9D4VLV9	3-hydroxyacyl-[acyl-carrier-protein] dehydratase
			A0A9D4WCT1	AAA+ ATPase domain-containing protein
			A0A9D4VK01	Adenosylhomocysteinase
			A0A9D4VM71	ATP synthase subunit alpha
			A0A9D5A0B0	Coatomer subunit beta
			A0A9D4VXQ5	Coatomer subunit beta
			A0A9D4WVI4	Delta-1-pyrroline-5-carboxylate synthase
			A0A9D4ZSG3	DExH-box ATP-dependent RNA helicase DExH10
			A0A9D4YKK9	Glucose-6-phosphate 1-epimerase
			A0A9D5BM24	Glycerol-3-phosphate acyltransferase 9
			A0A9D4XIN1	HXXXD-type acyl-transferase family protein
			A0A9D4Y2B1	NADP-dependent oxidoreductase domain-containing protein
			A0A9D5B148	NADP-dependent oxidoreductase domain-containing protein
			A0A9D5BPB2	Peptidase A1 domain-containing protein
			A0A9D4XPT2	Peptidyl-prolyl cis-trans isomerase
			A0A9D4X5L1	Pre-mRNA-processing-splicing factor 8A
			A0A9D4XE58	Proteasome regulatory particle subunit
			A0A9D4XT39	Protein transport protein Sec24-like At3g07100
			A0A9D4Y1Q5	Soyasapogenol B glucuronide galactosyltransferase
			A0A9D5ANH9	Survival protein SurE-like phosphatase/nucleotidase domain-containing protein
			A0A9D4VFP7	T-complex protein 1 subunit delta
			A0A9D5AD52	Transmembrane 9 superfamily member
			A0A9D5AA18	Transmembrane protein
			A0A9D4Y151	Tropinone reductase I
			A0A9D5B7Z0	Vam6/Vps39-like protein
			A0A9D4WR45	Very-long-chain 3-oxoacyl-CoA reductase 1

## Sheet: Supp Table S7
	Supplementary Table S7. Summary of the functional genes which have been identified as deleted in the quintuple mutant, as determined by genome sequencing of the mutant and parental line, in combination with RNAseq data; data are provided for each of the five targeted mutations (ΔVicA-D, ΔCvc) plus three additional mutations
	Deletion	Deletion position	Gene ID	gene position	Gene name	Gene description (gene orientation)
	ΔVicA	chr5:593569649-594585006	Psat.JI2822.v1.5g102980	chr5:593596218-593610367		Glycine-rich protein (-)
		chr5:593569649-594585006	Psat.JI2822.v1.5g103000	chr5:593728611-593732324		Putative serine esterase (DUF676) (+)
		chr5:593569649-594585006	Psat.JI2822.v1.5g103020	chr5:594103042-594103629		EPIDERMAL PATTERNING FACTOR-like protein (+)
		chr5:593569649-594585006	Psat.JI2822.v1.5g103040	chr5:594214002-594214433		(+)
		chr5:593569649-594585006	Psat.JI2822.v1.5g103060	chr5:594234841-594237145	VicA.1	Seed storage protein (+)
		chr5:593569649-594585006	Psat.JI2822.v1.5g103080	chr5:594312278-594314559	VicA.2	Seed storage protein (+)
		chr5:593569649-594585006	Psat.JI2822.v1.5g103100	chr5:594468198-594471396	VicA.3	Seed storage protein (+)
	ΔVicB	chr5:188955701-189348312	Psat.JI2822.v1.5g039920	chr5:189161241-189163594	VicB.1	Seed storage protein (+)
		chr5:188955701-189348312	Psat.JI2822.v1.5g039940	chr5:189297659-189300025	VicB.2	Seed storage protein (-)
		chr5:188955701-189348312	Psat.JI2822.v1.5g039960	chr5:189319059-189321424	VicB.3	Seed storage protein (-)
		chr5:188955701-189348312	Psat.JI2822.v1.5g039980	chr5:189327075-189329424	VicB.4	Seed storage protein (+)
		chr5:188955701-189348312	Psat.JI2822.v1.5g040000	chr5:189342748-189345114	VicB.5	Seed storage protein (+)
	ΔVicC	chr3:261600621-263286852	Psat.JI2822.v1.3g034020	chr3:262050877-262060930		Golgin candidate (+)
		chr3:261600621-263286852	Psat.JI2822.v1.3g034040	chr3:262145505-262146074		RING-H2 finger protein (-)
		chr3:261600621-263286852	Psat.JI2822.v1.3g034060	chr3:262305349-262307664		Subtilase family (-)
		chr3:261600621-263286852	Psat.JI2822.v1.3g034080	chr3:262453791-262454282		Subtilase family (+)
		chr3:261600621-263286852	Psat.JI2822.v1.3g034100	chr3:262454353-262456098		Subtilase family (+)
		chr3:261600621-263286852	Psat.JI2822.v1.3g034120	chr3:262497167-262499390		Wall-associated receptor kinase-like (+)
		chr3:261600621-263286852	Psat.JI2822.v1.3g034140	chr3:262511610-262513705		Wall-associated receptor kinase-like (+)
		chr3:261600621-263286852	Psat.JI2822.v1.3g034160	chr3:262580643-262584531		Peripheral T cell tolerance induction (-)
		chr3:261600621-263286852	Psat.JI2822.v1.3g034180	chr3:262645880-262648483	VicC.2	Seed storage protein (-)
		chr3:261600621-263286852	Psat.JI2822.v1.3g034200	chr3:262657643-262660265	VicC.3	Seed storage protein (-)
		chr3:261600621-263286852	Psat.JI2822.v1.3g034220	chr3:262700286-262702853	VicC.4	Seed storage protein (-)
		chr3:261600621-263286852	Psat.JI2822.v1.3g034240	chr3:262717796-262720416	VicC.5	Seed storage protein (-)
		chr3:261600621-263286852	Psat.JI2822.v1.3g034260	chr3:262731798-262734410	VicC.6	Seed storage protein (-)
		chr3:261600621-263286852	Psat.JI2822.v1.3g034280	chr3:262743553-262745891	VicC.7	Seed storage protein (-)
		chr3:261600621-263286852	Psat.JI2822.v1.3g034300	chr3:262763169-262765504	VicC.8	Seed storage protein (-)
		chr3:261600621-263286852	Psat.JI2822.v1.3g034320	chr3:262783149-262785483	VicC.9	Seed storage protein (-)
		chr3:261600621-263286852	Psat.JI2822.v1.3g034340	chr3:262801002-262801667		Pentatricopeptide repeat-containing protein (-)
		chr3:261600621-263286852	Psat.JI2822.v1.3g034360	chr3:263220216-263227435		Pentatricopeptide repeat-containing protein (+)
	ΔVicD	chr6:83953840-84113789	Psat.JI2822.v1.6g023220	chr6:84012352-84012822		(-)
		chr6:83953840-84113789	Psat.JI2822.v1.6g023240	chr6:84062923-84064861	VicD	Sucrose-binding protein-like (-)
		chr6:83953840-84113789	Psat.JI2822.v1.6g023260	chr6:84099834-84100712		Zinc-finger of the FCS-type, C2-C2 (+)
	ΔCvc	chr6:457683765-458876284	Psat.JI2822.v1.6g072000	chr6:457693813-457695196	Keeled wings*	Transcription factor (-)
		chr6:457683765-458876284	Psat.JI2822.v1.6g072020	chr6:458306531-458308902	Cvc.1	Seed storage protein (+)
		chr6:457683765-458876284	Psat.JI2822.v1.6g072040	chr6:458350735-458352969	Cvc.2	Seed storage protein (-)
		chr6:457683765-458876284	Psat.JI2822.v1.6g072060	chr6:458361907-458362282		(-)
		chr6:457683765-458876284	Psat.JI2822.v1.6g072080	chr6:458509812-458510137		(-)
		chr6:457683765-458876284	Psat.JI2822.v1.6g072100	chr6:458628260-458628656		(-)
		chr6:457683765-458876284	Psat.JI2822.v1.6g072120	chr6:458819824-458820266		(-)
	Additional	chr5:48203112-48280633	Psat.JI2822.v1.5g012500	chr5:48274708-48279432		Disease resistance protein (-)
		(chr5: 119117091-119254821)	(no gene predicted)
		(chr2: 4130035-4146932)	(no gene predicted)
					* not annotated directly; phenotype visible in all Cvc (and derived) mutants
